# Supplementary material for: Characteristics of the Colorless Polyimide-Based Flexible X-ray Detector with Non-Fullerene Acceptor Polymer
Source: Nanomaterials (Basel). 2022 Mar 10;12(6):918. doi: 10.3390/nano12060918 (PMC8948920; doi:10.3390/nano12060918)
Supplement: Supplementary file 1 [file nanomaterials-12-00918-s001.zip]

Archive with 1 entries (1 files):
- nanomaterials-1581046-supplementary.pdf
